# Supplementary material for: The wealth gradient and the effect of COVID-19 restrictions on income loss, food insecurity and health care access in four sub-Saharan African geographies
Source: PLoS One. 2021 Dec 15;16(12):e0260823. doi: 10.1371/journal.pone.0260823 (PMC8673610; doi:10.1371/journal.pone.0260823)
Supplement: S2 Appendix — (LOG) [file pone.0260823.s002.log]

----------------------------------------------------------------------------------------------------------------------------
      name:  <unnamed>
       log:  C:\Users\carol\Dropbox (Gates Institute)\PMA\PMA Core\COVID Research\Paper 3\Stata_covid\Log/05_LogisticReg.log
  log type:  text
 opened on:  21 Aug 2021, 12:05:34

. loc date  "August 2020";

. /*
> This do file runs logistic regressions for Paper3, coefficients produced are 
> odds ratios and RRRs.
>         Countries included are: DRC Kinshasa- 180; Kenya- 404; Lagos, Nigeria-5661; Burkina Faso-854
> 
>         Outcomes of interest:   co_q501 co_q504 
>         Individual variables:   /*head*/ union parity 
>                                                         age_group education members wealth electricity
>                                                         remuneration finance land savings 
>         Community variables:    comeducation1 comeducation2 comeducation3 comelectricity comfinance comsavings comremunera
> tion2
> */
> use "$DataOut/Pooled_All.dta", clear;

. drop if iso3 == 5662;
(388 observations deleted)

.                         /*Drop Kano, not enough variation across wealth quintiles*/
> encode EA, generate(EA_num);

. global main1            co_q501;

. global main3            co_q504;

. global main8            health;

. global individual               i.union i.parity i.age_group i.education i.workstatus i.members i.wealthq3 i.UrbanRural;

. global weight                   cFQFUweight;

. svyset EA [pw = $weight], singleunit(scaled);

      pweight: cFQFUweight
          VCE: linearized
  Single unit: scaled
     Strata 1: <one>
         SU 1: EA
        FPC 1: <zero>

. *0. Clear the outreg file;
. reg health union [pw = $weight];
(sum of wgt is 4,788.38006994873)

Linear regression                               Number of obs     =      5,041
                                                F(1, 5039)        =       0.00
                                                Prob > F          =     0.9602
                                                R-squared         =     0.0000
                                                Root MSE          =     .27723

------------------------------------------------------------------------------
             |               Robust
      health |      Coef.   Std. Err.      t    P>|t|     [95% Conf. Interval]
-------------+----------------------------------------------------------------
       union |   .0006238   .0125012     0.05   0.960    -.0238841    .0251316
       _cons |   .9153462   .0159539    57.37   0.000     .8840696    .9466228
------------------------------------------------------------------------------

.  outreg2 using "$RegDir/Regression_Country_PlOS_Cluster.xls", noaster ctitle("Clean") replace;
C:\Users\carol\Dropbox (Gates Institute)\PMA\PMA Core\COVID Research\Paper 3\Stata_covid\Results\Regressions/Regression_Coun
> try_PlOS_Cluster.xls
dir : seeout

.  sleep 1000;

. outreg2 using "$RegDir/Regression_Country_PlOS_Cluster_Pooled.xls", noaster ctitle("Clean") replace;
C:\Users\carol\Dropbox (Gates Institute)\PMA\PMA Core\COVID Research\Paper 3\Stata_covid\Results\Regressions/Regression_Coun
> try_PlOS_Cluster_Pooled.xls
dir : seeout

.  sleep 1000;

. *********************************************
>         Country Level Regressions
> *********************************************;
. * Multinomial Logistic Regression;
. * HH Income Loss;
. foreach o in "$main1" {;
  2. foreach c in 180 404 5661 854 {;
  3.         local country: label iso3 `c';
  4.         *1. Regression1: Individual factors;
.         display in red "Country: `c'";
  5.         mlogit `o' $individual i.city [pw = $weight] if iso3 == `c', vce(cluster EA_num) base(0) rrr;
  6.         outreg2 using "$RegDir/Regression_Country_PlOS_Cluster.xls", ctitle("RRR `o' ind `c'") dec(3) label append brac
> ket excel eform;
  7.  sleep 1000;
  8. };
  9. };
Country: 180

note: 1.UrbanRural omitted because of collinearity
note: 21.city omitted because of collinearity
Iteration 0:   log pseudolikelihood = -1070.5792  
Iteration 1:   log pseudolikelihood = -1023.5628  
Iteration 2:   log pseudolikelihood = -1022.0065  
Iteration 3:   log pseudolikelihood = -1022.0001  
Iteration 4:   log pseudolikelihood = -1022.0001  

Multinomial logistic regression                 Number of obs     =      1,282
                                                Wald chi2(28)     =     128.27
                                                Prob > chi2       =     0.0000
Log pseudolikelihood = -1022.0001               Pseudo R2         =     0.0454

                                           (Std. Err. adjusted for 58 clusters in EA_num)
-----------------------------------------------------------------------------------------
                        |               Robust
                co_q501 |        RRR   Std. Err.      z    P>|z|     [95% Conf. Interval]
------------------------+----------------------------------------------------------------
None                    |  (base outcome)
------------------------+----------------------------------------------------------------
Complete                |
                  union |
          Not in union  |   1.263507   .4954664     0.60   0.551     .5858561    2.724986
                        |
                 parity |
                     1  |   2.644679   1.486918     1.73   0.084     .8786217    7.960567
                   2-3  |   1.444068     .75591     0.70   0.483     .5176295    4.028622
                    4+  |   2.041683   1.219309     1.20   0.232     .6333501    6.581619
                        |
              age_group |
                 25-34  |   3.426331   1.806914     2.34   0.020     1.218817    9.632079
                 35-49  |   2.189603   1.272925     1.35   0.178     .7006803    6.842439
                        |
              education |
Post-Primary/Secondary  |   1.157681   .7491123     0.23   0.821     .3256819    4.115138
      Tertiary/College  |   1.294078   .8519696     0.39   0.695     .3560927    4.702814
                        |
             workstatus |
                  Cash  |   1.274239   .3455251     0.89   0.371     .7489236    2.168025
 Cash/In-kind/Not paid  |   1.204313   .5175388     0.43   0.665     .5187353    2.795972
                        |
                members |
                   4-6  |   1.242556   .5410762     0.50   0.618     .5292446    2.917261
                    7+  |   .9369741   .4193783    -0.15   0.884     .3897087    2.252761
                        |
               wealthq3 |
                Middle  |   1.261173   .4544675     0.64   0.520     .6223598    2.555687
               Highest  |   .8956874   .2653152    -0.37   0.710     .5012086    1.600643
                        |
             UrbanRural |
                 Urban  |          1  (omitted)
                        |
                   city |
              kinshasa  |          1  (omitted)
                  _cons |   1.963786     1.4788     0.90   0.370     .4488583    8.591696
------------------------+----------------------------------------------------------------
Partial                 |
                  union |
          Not in union  |    1.02402   .4073782     0.06   0.952     .4695497    2.233241
                        |
                 parity |
                     1  |   1.929268    .924324     1.37   0.170     .7543568    4.934105
                   2-3  |   1.068235   .5548381     0.13   0.899     .3859717    2.956504
                    4+  |   1.040291   .6354061     0.06   0.948     .3142275    3.444021
                        |
              age_group |
                 25-34  |   2.083277   1.043585     1.47   0.143      .780461    5.560873
                 35-49  |   2.019064   1.173887     1.21   0.227     .6460408    6.310156
                        |
              education |
Post-Primary/Secondary  |   1.584285   1.020903     0.71   0.475     .4480479    5.601985
      Tertiary/College  |   3.282674   2.170622     1.80   0.072     .8982199      11.997
                        |
             workstatus |
                  Cash  |   1.131661   .3421926     0.41   0.683     .6256469    2.046932
 Cash/In-kind/Not paid  |   1.372557   .4846832     0.90   0.370     .6869904    2.742271
                        |
                members |
                   4-6  |   1.371915   .5221378     0.83   0.406     .6506808    2.892587
                    7+  |   .9735693   .4303549    -0.06   0.952     .4093579    2.315424
                        |
               wealthq3 |
                Middle  |   1.003631   .3587329     0.01   0.992     .4981098    2.022197
               Highest  |   .9724582   .3360299    -0.08   0.936     .4940159     1.91426
                        |
             UrbanRural |
                 Urban  |          1  (omitted)
                        |
                   city |
              kinshasa  |          1  (omitted)
                  _cons |   1.063409   .8051292     0.08   0.935     .2411224    4.689892
-----------------------------------------------------------------------------------------
Note: _cons estimates baseline relative risk for each outcome.
C:\Users\carol\Dropbox (Gates Institute)\PMA\PMA Core\COVID Research\Paper 3\Stata_covid\Results\Regressions/Regression_Coun
> try_PlOS_Cluster.xls
dir : seeout
Country: 404

Iteration 0:   log pseudolikelihood = -5524.6167  
Iteration 1:   log pseudolikelihood = -5113.0168  
Iteration 2:   log pseudolikelihood = -5062.3109  
Iteration 3:   log pseudolikelihood = -5061.8582  
Iteration 4:   log pseudolikelihood = -5061.8581  

Multinomial logistic regression                 Number of obs     =      5,978
                                                Wald chi2(50)     =     359.34
                                                Prob > chi2       =     0.0000
Log pseudolikelihood = -5061.8581               Pseudo R2         =     0.0838

                                          (Std. Err. adjusted for 307 clusters in EA_num)
-----------------------------------------------------------------------------------------
                        |               Robust
                co_q501 |        RRR   Std. Err.      z    P>|z|     [95% Conf. Interval]
------------------------+----------------------------------------------------------------
None                    |  (base outcome)
------------------------+----------------------------------------------------------------
Complete                |
                  union |
          Not in union  |   1.023545   .2060381     0.12   0.908     .6898606    1.518632
                        |
                 parity |
                     1  |   1.796224   .3817934     2.76   0.006     1.184227    2.724497
                   2-3  |   2.977556    .714872     4.54   0.000     1.859934    4.766748
                    4+  |   5.898186   1.810876     5.78   0.000     3.231323    10.76605
                        |
              age_group |
                 25-34  |   1.410803   .2332624     2.08   0.037     1.020301    1.950761
                 35-49  |   1.528384   .3158475     2.05   0.040      1.01936    2.291591
                        |
              education |
Post-Primary/Secondary  |   1.426789   .2605745     1.95   0.052      .997481    2.040867
      Tertiary/College  |   1.319359   .3013466     1.21   0.225     .8432285    2.064337
                        |
             workstatus |
                  Cash  |   1.193663   .2288824     0.92   0.356     .8197202    1.738193
 Cash/In-kind/Not paid  |   1.110392   .3584573     0.32   0.746     .5897814    2.090555
                        |
                members |
                   4-6  |   .7418668   .1418161    -1.56   0.118     .5100459    1.079053
                    7+  |   .6112486   .1252562    -2.40   0.016     .4090636    .9133662
                        |
               wealthq3 |
                Middle  |   1.028358   .2317463     0.12   0.901     .6611825    1.599438
               Highest  |   .7289136   .1789248    -1.29   0.198     .4505402    1.179285
                        |
             UrbanRural |
                 Rural  |   .4439898   .1307975    -2.76   0.006     .2492371    .7909214
                        |
                   city |
              KAKAMEGA  |   1.568961   .8730467     0.81   0.418     .5271837    4.669414
               KERICHO  |   .1394753   .0832176    -3.30   0.001     .0433142    .4491223
                KIAMBU  |   .6895393   .3552628    -0.72   0.471     .2511915    1.892836
                KILIFI  |   2.506477   1.621556     1.42   0.156     .7053132    8.907289
                 KITUI  |   1.787065    .995034     1.04   0.297      .600058    5.322155
               NAIROBI  |   .7339722   .4108275    -0.55   0.581     .2450389    2.198488
                 NANDI  |   .1381308   .0701379    -3.90   0.000     .0510599    .3736806
               NYAMIRA  |   .9143908   .5221893    -0.16   0.875     .2985579    2.800497
                 SIAYA  |   2.619786   1.688898     1.49   0.135     .7404945    9.268511
            WEST_POKOT  |   .2121322   .1319582    -2.49   0.013     .0626774    .7179632
                        |
                  _cons |   5.101229    3.01358     2.76   0.006     1.602591    16.23779
------------------------+----------------------------------------------------------------
Partial                 |
                  union |
          Not in union  |    .850399   .1726136    -0.80   0.425     .5712764      1.2659
                        |
                 parity |
                     1  |   .9695032   .2151036    -0.14   0.889     .6276149    1.497633
                   2-3  |   1.640189    .381414     2.13   0.033     1.039808    2.587228
                    4+  |   2.899247   .9190661     3.36   0.001     1.557589    5.396566
                        |
              age_group |
                 25-34  |   1.121388   .1771307     0.73   0.468     .8228162    1.528301
                 35-49  |   1.224739   .2402588     1.03   0.301     .8338003    1.798974
                        |
              education |
Post-Primary/Secondary  |   1.420872   .2559473     1.95   0.051     .9982163    2.022485
      Tertiary/College  |   1.968884   .3981402     3.35   0.001     1.324627    2.926489
                        |
             workstatus |
                  Cash  |   1.347062   .2512735     1.60   0.110     .9345638    1.941628
 Cash/In-kind/Not paid  |    1.14036   .3457812     0.43   0.665     .6294184    2.066066
                        |
                members |
                   4-6  |   .7667724   .1453768    -1.40   0.161     .5287889    1.111861
                    7+  |   .6806341   .1459466    -1.79   0.073     .4470878    1.036179
                        |
               wealthq3 |
                Middle  |    1.05606   .2289982     0.25   0.801     .6904187    1.615344
               Highest  |   .8879781   .2009102    -0.53   0.600     .5699187     1.38354
                        |
             UrbanRural |
                 Rural  |   .4353346   .1137919    -3.18   0.001     .2608123    .7266383
                        |
                   city |
              KAKAMEGA  |   2.286224   1.179775     1.60   0.109     .8315107    6.285932
               KERICHO  |   .4155094    .204086    -1.79   0.074     .1586704    1.088093
                KIAMBU  |   .8861293   .4395596    -0.24   0.807     .3351685    2.342777
                KILIFI  |   2.051343   1.054405     1.40   0.162     .7490565    5.617745
                 KITUI  |   3.060883   1.834898     1.87   0.062     .9453212    9.910919
               NAIROBI  |   1.019772   .5182939     0.04   0.969     .3766037    2.761353
                 NANDI  |   .5056271   .2133749    -1.62   0.106     .2211174    1.156213
               NYAMIRA  |   .8938865   .4643265    -0.22   0.829     .3229449    2.474209
                 SIAYA  |   1.802236   .8780481     1.21   0.227     .6935963    4.682917
            WEST_POKOT  |   .2896483   .1394565    -2.57   0.010     .1127313    .7442134
                        |
                  _cons |   7.869778   4.279873     3.79   0.000     2.710491    22.84952
-----------------------------------------------------------------------------------------
Note: _cons estimates baseline relative risk for each outcome.
C:\Users\carol\Dropbox (Gates Institute)\PMA\PMA Core\COVID Research\Paper 3\Stata_covid\Results\Regressions/Regression_Coun
> try_PlOS_Cluster.xls
dir : seeout
Country: 5661

note: 1.UrbanRural omitted because of collinearity
note: 22.city omitted because of collinearity
Iteration 0:   log pseudolikelihood = -792.35769  
Iteration 1:   log pseudolikelihood = -754.45032  
Iteration 2:   log pseudolikelihood = -753.18559  
Iteration 3:   log pseudolikelihood = -753.18015  
Iteration 4:   log pseudolikelihood = -753.18015  

Multinomial logistic regression                 Number of obs     =        952
                                                Wald chi2(28)     =     135.04
                                                Prob > chi2       =     0.0000
Log pseudolikelihood = -753.18015               Pseudo R2         =     0.0494

                                          (Std. Err. adjusted for 139 clusters in EA_num)
-----------------------------------------------------------------------------------------
                        |               Robust
                co_q501 |        RRR   Std. Err.      z    P>|z|     [95% Conf. Interval]
------------------------+----------------------------------------------------------------
None                    |  (base outcome)
------------------------+----------------------------------------------------------------
Complete                |
                  union |
          Not in union  |   3.337845   1.689651     2.38   0.017     1.237597    9.002288
                        |
                 parity |
                     1  |   5.317459   3.400426     2.61   0.009      1.51836     18.6223
                   2-3  |   8.915385   4.369202     4.46   0.000     3.411835    23.29658
                    4+  |   5.572469    3.44257     2.78   0.005     1.660317     18.7027
                        |
              age_group |
                 25-34  |   1.205433   .6172952     0.36   0.715      .441822    3.288807
                 35-49  |   1.396334   .8795585     0.53   0.596     .4062678    4.799167
                        |
              education |
Post-Primary/Secondary  |   1.015039   .7010185     0.02   0.983     .2621899    3.929613
      Tertiary/College  |   .9138794   .6433231    -0.13   0.898     .2299788    3.631534
                        |
             workstatus |
                  Cash  |   .8554077   .3543553    -0.38   0.706     .3798047    1.926575
 Cash/In-kind/Not paid  |   .4003532   .2250348    -1.63   0.103     .1330426    1.204747
                        |
                members |
                   4-6  |   .4708228   .1753904    -2.02   0.043     .2268657    .9771161
                    7+  |   .4419366   .2420927    -1.49   0.136     .1510331    1.293147
                        |
               wealthq3 |
                Middle  |   .6690511   .2919377    -0.92   0.357      .284473    1.573539
               Highest  |   .4265557   .1795983    -2.02   0.043     .1868888    .9735724
                        |
             UrbanRural |
                 Urban  |          1  (omitted)
                        |
                   city |
                 lagos  |          1  (omitted)
                  _cons |   2.680979    2.09299     1.26   0.207     .5804655    12.38256
------------------------+----------------------------------------------------------------
Partial                 |
                  union |
          Not in union  |   1.889877   .9617183     1.25   0.211      .697068    5.123797
                        |
                 parity |
                     1  |   2.600384   1.782532     1.39   0.163     .6784989    9.966116
                   2-3  |   5.256539   2.616675     3.33   0.001     1.981421    13.94515
                    4+  |   2.928929   1.806345     1.74   0.081     .8744829    9.809942
                        |
              age_group |
                 25-34  |   .5681175   .2607869    -1.23   0.218     .2310496    1.396918
                 35-49  |   .8105526   .4852303    -0.35   0.726      .250736    2.620268
                        |
              education |
Post-Primary/Secondary  |   .9965221   .6478377    -0.01   0.996     .2786903    3.563296
      Tertiary/College  |   .9529695   .6804372    -0.07   0.946     .2351289    3.862354
                        |
             workstatus |
                  Cash  |   1.216228   .5037429     0.47   0.636     .5400831    2.738859
 Cash/In-kind/Not paid  |   .5872583   .3720272    -0.84   0.401     .1696658    2.032656
                        |
                members |
                   4-6  |   .4746304   .1641254    -2.16   0.031     .2409979    .9347552
                    7+  |   .5033373   .2664563    -1.30   0.195     .1783408    1.420586
                        |
               wealthq3 |
                Middle  |   1.117817   .5434029     0.23   0.819     .4310992    2.898439
               Highest  |   1.156619   .4963671     0.34   0.735     .4987631    2.682171
                        |
             UrbanRural |
                 Urban  |          1  (omitted)
                        |
                   city |
                 lagos  |          1  (omitted)
                  _cons |    6.84529   5.119269     2.57   0.010     1.580587    29.64594
-----------------------------------------------------------------------------------------
Note: _cons estimates baseline relative risk for each outcome.
C:\Users\carol\Dropbox (Gates Institute)\PMA\PMA Core\COVID Research\Paper 3\Stata_covid\Results\Regressions/Regression_Coun
> try_PlOS_Cluster.xls
dir : seeout
Country: 854

Iteration 0:   log pseudolikelihood = -2916.5181  
Iteration 1:   log pseudolikelihood = -2688.4271  
Iteration 2:   log pseudolikelihood = -2669.2273  
Iteration 3:   log pseudolikelihood = -2667.8057  
Iteration 4:   log pseudolikelihood = -2667.7034  
Iteration 5:   log pseudolikelihood = -2667.7009  
Iteration 6:   log pseudolikelihood = -2667.7009  

Multinomial logistic regression                 Number of obs     =      3,510
                                                Wald chi2(54)     =    1249.69
                                                Prob > chi2       =     0.0000
Log pseudolikelihood = -2667.7009               Pseudo R2         =     0.0853

                                          (Std. Err. adjusted for 164 clusters in EA_num)
-----------------------------------------------------------------------------------------
                        |               Robust
                co_q501 |        RRR   Std. Err.      z    P>|z|     [95% Conf. Interval]
------------------------+----------------------------------------------------------------
None                    |  (base outcome)
------------------------+----------------------------------------------------------------
Complete                |
                  union |
          Not in union  |   .9495617   .4315027    -0.11   0.909     .3896885    2.313816
                        |
                 parity |
                     1  |   1.495691   .6163336     0.98   0.329     .6669368    3.354277
                   2-3  |   .6885229   .2920087    -0.88   0.379     .2998583    1.580959
                    4+  |   1.240063   .5818932     0.46   0.647     .4943351    3.110754
                        |
              age_group |
                 25-34  |   2.283681   .7912409     2.38   0.017     1.158016    4.503565
                 35-49  |   1.768198   .6630392     1.52   0.129      .847905    3.687352
                        |
              education |
Post-Primary/Secondary  |   .5248287   .1597578    -2.12   0.034     .2890093    .9530666
      Tertiary/College  |   .2234171   .0833475    -4.02   0.000     .1075397     .464156
                        |
             workstatus |
                  Cash  |   .9969478   .2948773    -0.01   0.992     .5583467    1.780085
 Cash/In-kind/Not paid  |   2.005754    .687539     2.03   0.042     1.024472     3.92695
                        |
                members |
                   4-6  |   .4171194   .1816519    -2.01   0.045     .1776517    .9793803
                    7+  |   .5239699   .1857547    -1.82   0.068     .2615432     1.04971
                        |
               wealthq3 |
                Middle  |   1.445649   .3877063     1.37   0.169     .8546345    2.445374
               Highest  |   1.239958   .3922735     0.68   0.497     .6669918    2.305119
                        |
             UrbanRural |
                 Rural  |   .7864678   .2646293    -0.71   0.475     .4066962    1.520869
                        |
                   city |
              cascades  |    18.7105   13.28855     4.12   0.000     4.650998    75.27047
                centre  |   14.56903    10.3864     3.76   0.000     3.602474    58.91966
            centre_est  |    12.6578   8.811375     3.65   0.000     3.234579    49.53344
           centre_nord  |   18.10287   12.27705     4.27   0.000     4.791565    68.39389
          centre_ouest  |   35.92544   32.63688     3.94   0.000     6.055056    213.1503
            centre_sud  |   11.31639   8.102253     3.39   0.001     2.781435    46.04124
                   est  |   13.17396   12.92595     2.63   0.009     1.925482    90.13497
         hauts_bassins  |   13.63845   8.609023     4.14   0.000     3.957851    46.99704
                  nord  |    6.52536   5.369672     2.28   0.023     1.300639      32.738
       plateau_central  |   59.94633   45.84026     5.35   0.000     13.39241    268.3283
                 sahel  |   .8218814   .8131222    -0.20   0.843     .1182168    5.713983
             sud_ouest  |   .0643566   .0984367    -1.79   0.073      .003211    1.289881
                        |
                  _cons |   .0626354    .056233    -3.09   0.002     .0107802    .3639271
------------------------+----------------------------------------------------------------
Partial                 |
                  union |
          Not in union  |   1.455622   .6976396     0.78   0.433     .5689725    3.723969
                        |
                 parity |
                     1  |   1.889517   .7954431     1.51   0.131     .8279703    4.312082
                   2-3  |   1.782511   .5682153     1.81   0.070     .9543175    3.329445
                    4+  |   2.070218   .7090554     2.12   0.034     1.057979    4.050932
                        |
              age_group |
                 25-34  |    1.07547   .2982427     0.26   0.793     .6245227    1.852031
                 35-49  |   .9616502   .3499376    -0.11   0.914     .4712713     1.96229
                        |
              education |
Post-Primary/Secondary  |   .7044569   .1966222    -1.26   0.209     .4076374    1.217404
      Tertiary/College  |   .7498568   .2166068    -1.00   0.319     .4256931     1.32087
                        |
             workstatus |
                  Cash  |   1.025344   .2030579     0.13   0.899     .6955024    1.511613
 Cash/In-kind/Not paid  |   1.066019   .2572111     0.26   0.791     .6643326    1.710584
                        |
                members |
                   4-6  |   .7670498   .2389849    -0.85   0.395     .4165048    1.412626
                    7+  |   1.306419   .3940078     0.89   0.375     .7233782    2.359389
                        |
               wealthq3 |
                Middle  |   1.155738   .3155679     0.53   0.596     .6767734    1.973673
               Highest  |   .8535853   .2517173    -0.54   0.591     .4788865    1.521463
                        |
             UrbanRural |
                 Rural  |   .5613687   .1334284    -2.43   0.015      .352315     .894469
                        |
                   city |
              cascades  |   1.974279   .5463347     2.46   0.014      1.14778    3.395926
                centre  |   2.006313   .4826334     2.89   0.004     1.252091    3.214856
            centre_est  |   1.511315   .7943454     0.79   0.432     .5394668    4.233948
           centre_nord  |   1.920494   .5219009     2.40   0.016     1.127447    3.271372
          centre_ouest  |   4.096586   1.806439     3.20   0.001     1.726134    9.722315
            centre_sud  |   1.339031   .9385529     0.42   0.677     .3389745    5.289497
                   est  |   1.154805   .5139688     0.32   0.746     .4826863    2.762821
         hauts_bassins  |   1.490068    .285406     2.08   0.037     1.023688    2.168924
                  nord  |   1.747469   .5498112     1.77   0.076      .943178    3.237617
       plateau_central  |   5.905589   2.226886     4.71   0.000     2.820274    12.36617
                 sahel  |    2.46945   .8579195     2.60   0.009     1.249918    4.878866
             sud_ouest  |   .5478351   .1180385    -2.79   0.005      .359126    .8357047
                        |
                  _cons |   1.175168   .5258285     0.36   0.718     .4889116    2.824683
-----------------------------------------------------------------------------------------
Note: _cons estimates baseline relative risk for each outcome.
C:\Users\carol\Dropbox (Gates Institute)\PMA\PMA Core\COVID Research\Paper 3\Stata_covid\Results\Regressions/Regression_Coun
> try_PlOS_Cluster.xls
dir : seeout

. #delimit;
delimiter now ;
. * Logistic Regression;
. * Severe food insecurity & HH Income Loss;
. foreach o in "$main3" "$main8" {;
  2. foreach c in 180 404 5661 854 {;
  3.         local country: label iso3 `c';
  4.         *1. Regression1: Individual factors;
.         display in red "Country: `c'";
  5.         logit `o' $individual i.city [pw = $weight] if iso3 == `c', vce(cluster EA_num) or;
  6.         outreg2 using "$RegDir/Regression_Country_PlOS_Cluster.xls", ctitle("RRR `o' ind `c'") dec(3) label append brac
> ket excel eform;
  7.  sleep 1000;
  8.         };
  9. };
Country: 180

note: 1.UrbanRural omitted because of collinearity
note: 21.city omitted because of collinearity
Iteration 0:   log pseudolikelihood = -823.51971  
Iteration 1:   log pseudolikelihood = -794.05161  
Iteration 2:   log pseudolikelihood = -793.88334  
Iteration 3:   log pseudolikelihood = -793.88329  

Logistic regression                             Number of obs     =      1,281
                                                Wald chi2(14)     =      47.46
                                                Prob > chi2       =     0.0000
Log pseudolikelihood = -793.88329               Pseudo R2         =     0.0360

                                           (Std. Err. adjusted for 58 clusters in EA_num)
-----------------------------------------------------------------------------------------
                        |               Robust
                co_q504 | Odds Ratio   Std. Err.      z    P>|z|     [95% Conf. Interval]
------------------------+----------------------------------------------------------------
                  union |
          Not in union  |   1.193246   .2683828     0.79   0.432     .7678551    1.854303
                        |
                 parity |
                     1  |   1.099718   .2139022     0.49   0.625     .7511336    1.610073
                   2-3  |   1.538862   .3915854     1.69   0.090     .9345431    2.533962
                    4+  |   1.304999   .3712381     0.94   0.349     .7472491    2.279055
                        |
              age_group |
                 25-34  |   1.014273    .267654     0.05   0.957     .6046907    1.701282
                 35-49  |   .5477793   .1274853    -2.59   0.010     .3471399    .8643839
                        |
              education |
Post-Primary/Secondary  |   .9360089   .2741531    -0.23   0.821     .5271892    1.661856
      Tertiary/College  |   .5790954   .2062907    -1.53   0.125     .2880894    1.164054
                        |
             workstatus |
                  Cash  |   1.125398   .1833007     0.73   0.468      .817835    1.548627
 Cash/In-kind/Not paid  |   1.088779   .3197034     0.29   0.772     .6123468    1.935897
                        |
                members |
                   4-6  |    1.21726   .2817415     0.85   0.396     .7733357    1.916014
                    7+  |   1.496175   .3684714     1.64   0.102       .92332    2.424446
                        |
               wealthq3 |
                Middle  |   .6711735   .1092029    -2.45   0.014     .4879109    .9232707
               Highest  |   .5607392     .10947    -2.96   0.003     .3824596     .822122
                        |
             UrbanRural |
                 Urban  |          1  (omitted)
                        |
                   city |
              kinshasa  |          1  (omitted)
                  _cons |   .7035782    .305807    -0.81   0.419     .3001523    1.649237
-----------------------------------------------------------------------------------------
Note: _cons estimates baseline odds.
C:\Users\carol\Dropbox (Gates Institute)\PMA\PMA Core\COVID Research\Paper 3\Stata_covid\Results\Regressions/Regression_Coun
> try_PlOS_Cluster.xls
dir : seeout
Country: 404

Iteration 0:   log pseudolikelihood = -3640.3778  
Iteration 1:   log pseudolikelihood = -3379.0453  
Iteration 2:   log pseudolikelihood = -3371.4342  
Iteration 3:   log pseudolikelihood = -3371.4205  
Iteration 4:   log pseudolikelihood = -3371.4205  

Logistic regression                             Number of obs     =      5,978
                                                Wald chi2(25)     =     247.78
                                                Prob > chi2       =     0.0000
Log pseudolikelihood = -3371.4205               Pseudo R2         =     0.0739

                                          (Std. Err. adjusted for 307 clusters in EA_num)
-----------------------------------------------------------------------------------------
                        |               Robust
                co_q504 | Odds Ratio   Std. Err.      z    P>|z|     [95% Conf. Interval]
------------------------+----------------------------------------------------------------
                  union |
          Not in union  |   1.238622   .1189523     2.23   0.026     1.026107     1.49515
                        |
                 parity |
                     1  |   1.540445   .2633416     2.53   0.011     1.101873    2.153577
                   2-3  |   1.867545   .3586171     3.25   0.001     1.281794    2.720971
                    4+  |   2.198179   .4756123     3.64   0.000      1.43844     3.35919
                        |
              age_group |
                 25-34  |    .950215   .1106097    -0.44   0.661     .7563762     1.19373
                 35-49  |   .8072521   .1162191    -1.49   0.137     .6087833    1.070423
                        |
              education |
Post-Primary/Secondary  |   .7971386   .0840196    -2.15   0.031     .6483596    .9800579
      Tertiary/College  |   .5043179   .0740138    -4.66   0.000     .3782526    .6723988
                        |
             workstatus |
                  Cash  |   1.065436   .1167525     0.58   0.563     .8595101    1.320698
 Cash/In-kind/Not paid  |   1.037589   .1516863     0.25   0.801     .7790889    1.381858
                        |
                members |
                   4-6  |   1.162695   .1505247     1.16   0.244     .9021268    1.498525
                    7+  |   1.076861    .148661     0.54   0.592     .8215818    1.411459
                        |
               wealthq3 |
                Middle  |   .9491093   .0974927    -0.51   0.611     .7760338    1.160785
               Highest  |   .5906381   .0811345    -3.83   0.000     .4512258    .7731237
                        |
             UrbanRural |
                 Rural  |   .8689888   .1148941    -1.06   0.288     .6706128    1.126047
                        |
                   city |
              KAKAMEGA  |   .6278471   .1202988    -2.43   0.015     .4312799     .914005
               KERICHO  |   .2276123    .062228    -5.41   0.000     .1331931    .3889643
                KIAMBU  |   .4603555   .1004131    -3.56   0.000     .3002124    .7059243
                KILIFI  |   1.164107   .2725386     0.65   0.516     .7357172    1.841936
                 KITUI  |   .3100925   .0836791    -4.34   0.000     .1827228    .5262473
               NAIROBI  |   1.238403   .2676111     0.99   0.322     .8108166    1.891478
                 NANDI  |   .3316659   .0626806    -5.84   0.000     .2289996    .4803602
               NYAMIRA  |   .9231814    .195014    -0.38   0.705     .6102084    1.396677
                 SIAYA  |   1.060801   .3236296     0.19   0.847     .5833766    1.928941
            WEST_POKOT  |   1.026423   .4026263     0.07   0.947     .4758089    2.214216
                        |
                  _cons |   .5287091   .1296317    -2.60   0.009     .3269751     .854907
-----------------------------------------------------------------------------------------
Note: _cons estimates baseline odds.
C:\Users\carol\Dropbox (Gates Institute)\PMA\PMA Core\COVID Research\Paper 3\Stata_covid\Results\Regressions/Regression_Coun
> try_PlOS_Cluster.xls
dir : seeout
Country: 5661

note: 1.UrbanRural omitted because of collinearity
note: 22.city omitted because of collinearity
Iteration 0:   log pseudolikelihood = -456.50031  
Iteration 1:   log pseudolikelihood =  -415.0627  
Iteration 2:   log pseudolikelihood = -412.11958  
Iteration 3:   log pseudolikelihood = -412.10794  
Iteration 4:   log pseudolikelihood = -412.10794  

Logistic regression                             Number of obs     =        953
                                                Wald chi2(14)     =      82.81
                                                Prob > chi2       =     0.0000
Log pseudolikelihood = -412.10794               Pseudo R2         =     0.0972

                                          (Std. Err. adjusted for 139 clusters in EA_num)
-----------------------------------------------------------------------------------------
                        |               Robust
                co_q504 | Odds Ratio   Std. Err.      z    P>|z|     [95% Conf. Interval]
------------------------+----------------------------------------------------------------
                  union |
          Not in union  |   1.599693   .4164741     1.80   0.071     .9603497    2.664672
                        |
                 parity |
                     1  |   2.619796   .9612046     2.62   0.009     1.276324    5.377418
                   2-3  |   2.043471   .8588048     1.70   0.089     .8966772    4.656944
                    4+  |   1.515164   .7321555     0.86   0.390     .5876829    3.906395
                        |
              age_group |
                 25-34  |    .629458   .1991612    -1.46   0.143     .3385678    1.170275
                 35-49  |   .5644145    .227528    -1.42   0.156     .2561297    1.243759
                        |
              education |
Post-Primary/Secondary  |   .7215568   .1961064    -1.20   0.230     .4235736     1.22917
      Tertiary/College  |   .3156865   .0956508    -3.81   0.000     .1743203    .5716948
                        |
             workstatus |
                  Cash  |   .9337037   .2390872    -0.27   0.789     .5652592    1.542306
 Cash/In-kind/Not paid  |   .7671452   .2810264    -0.72   0.469     .3741614    1.572882
                        |
                members |
                   4-6  |   1.004728   .2592381     0.02   0.985     .6059311    1.665996
                    7+  |   2.169273   .7194318     2.33   0.020     1.132442    4.155394
                        |
               wealthq3 |
                Middle  |   .5295074   .1121928    -3.00   0.003     .3495571    .8020952
               Highest  |   .4128243   .1233097    -2.96   0.003     .2298864    .7413398
                        |
             UrbanRural |
                 Urban  |          1  (omitted)
                        |
                   city |
                 lagos  |          1  (omitted)
                  _cons |   .4335136   .2144398    -1.69   0.091     .1644188    1.143021
-----------------------------------------------------------------------------------------
Note: _cons estimates baseline odds.
C:\Users\carol\Dropbox (Gates Institute)\PMA\PMA Core\COVID Research\Paper 3\Stata_covid\Results\Regressions/Regression_Coun
> try_PlOS_Cluster.xls
dir : seeout
Country: 854

Iteration 0:   log pseudolikelihood = -1395.1192  
Iteration 1:   log pseudolikelihood = -1288.3716  
Iteration 2:   log pseudolikelihood = -1278.1268  
Iteration 3:   log pseudolikelihood = -1278.0367  
Iteration 4:   log pseudolikelihood = -1278.0367  

Logistic regression                             Number of obs     =      3,510
                                                Wald chi2(27)     =     429.29
                                                Prob > chi2       =     0.0000
Log pseudolikelihood = -1278.0367               Pseudo R2         =     0.0839

                                          (Std. Err. adjusted for 164 clusters in EA_num)
-----------------------------------------------------------------------------------------
                        |               Robust
                co_q504 | Odds Ratio   Std. Err.      z    P>|z|     [95% Conf. Interval]
------------------------+----------------------------------------------------------------
                  union |
          Not in union  |   .7671084   .3171391    -0.64   0.521      .341155    1.724891
                        |
                 parity |
                     1  |   2.175042   .9999377     1.69   0.091     .8833701     5.35541
                   2-3  |   1.296329    .523048     0.64   0.520     .5878532    2.858653
                    4+  |   1.156974   .5763832     0.29   0.770     .4357835    3.071684
                        |
              age_group |
                 25-34  |   .9434365   .2713903    -0.20   0.840     .5368523    1.657947
                 35-49  |   .8746456   .3176741    -0.37   0.712     .4292131    1.782343
                        |
              education |
Post-Primary/Secondary  |   .7200851   .2411966    -0.98   0.327     .3734815    1.388349
      Tertiary/College  |   .4399901   .1780732    -2.03   0.043     .1990416    .9726174
                        |
             workstatus |
                  Cash  |   .6622627   .1597761    -1.71   0.088      .412735    1.062648
 Cash/In-kind/Not paid  |   1.264249   .4722033     0.63   0.530     .6080011    2.628819
                        |
                members |
                   4-6  |   .8939352   .2842181    -0.35   0.724     .4793742    1.667007
                    7+  |   1.010523   .3428295     0.03   0.975     .5197182    1.964827
                        |
               wealthq3 |
                Middle  |   .9566222   .2065587    -0.21   0.837     .6265341    1.460616
               Highest  |     .37098   .1001988    -3.67   0.000     .2184981    .6298734
                        |
             UrbanRural |
                 Rural  |   1.058019   .3202292     0.19   0.852     .5846031    1.914809
                        |
                   city |
              cascades  |   2.918781   1.561628     2.00   0.045     1.022788    8.329476
                centre  |   8.432027   4.016039     4.48   0.000     3.315266    21.44597
            centre_est  |   5.305811   2.651184     3.34   0.001     1.992633    14.12786
           centre_nord  |   5.607922   2.508039     3.86   0.000     2.334092    13.47368
          centre_ouest  |   5.337684   2.054817     4.35   0.000     2.509983    11.35102
            centre_sud  |   4.454717   1.658177     4.01   0.000     2.147721    9.239798
                   est  |    1.12048   .9232926     0.14   0.890      .222844    5.633875
         hauts_bassins  |   2.234161   .9418042     1.91   0.057     .9778966    5.104298
                  nord  |   2.992719   1.573296     2.09   0.037     1.068028    8.385891
       plateau_central  |   10.27449   4.270509     5.60   0.000     4.549513     23.2036
                 sahel  |   1.394243   1.660311     0.28   0.780     .1351137    14.38724
             sud_ouest  |   7.099981   3.126464     4.45   0.000     2.995243    16.82993
                        |
                  _cons |   .0499574   .0303019    -4.94   0.000      .015216    .1640213
-----------------------------------------------------------------------------------------
Note: _cons estimates baseline odds.
C:\Users\carol\Dropbox (Gates Institute)\PMA\PMA Core\COVID Research\Paper 3\Stata_covid\Results\Regressions/Regression_Coun
> try_PlOS_Cluster.xls
dir : seeout
Country: 180

note: 1.UrbanRural omitted because of collinearity
note: 21.city omitted because of collinearity
Iteration 0:   log pseudolikelihood = -201.32043  
Iteration 1:   log pseudolikelihood = -181.97718  
Iteration 2:   log pseudolikelihood =   -180.958  
Iteration 3:   log pseudolikelihood = -180.95525  
Iteration 4:   log pseudolikelihood = -180.95525  

Logistic regression                             Number of obs     =        395
                                                Wald chi2(14)     =      43.74
                                                Prob > chi2       =     0.0001
Log pseudolikelihood = -180.95525               Pseudo R2         =     0.1012

                                           (Std. Err. adjusted for 58 clusters in EA_num)
-----------------------------------------------------------------------------------------
                        |               Robust
                 health | Odds Ratio   Std. Err.      z    P>|z|     [95% Conf. Interval]
------------------------+----------------------------------------------------------------
                  union |
          Not in union  |   .7312408   .3104198    -0.74   0.461     .3182116     1.68037
                        |
                 parity |
                     1  |   .6250724   .2732155    -1.08   0.282     .2653842    1.472264
                   2-3  |   .3494906   .1944437    -1.89   0.059     .1174514    1.039951
                    4+  |   .1772703   .1198524    -2.56   0.011     .0471128    .6670113
                        |
              age_group |
                 25-34  |    1.29627   .5691054     0.59   0.554      .548264    3.064793
                 35-49  |    3.02074   1.945392     1.72   0.086      .854928    10.67326
                        |
              education |
Post-Primary/Secondary  |   3.195052   1.870293     1.98   0.047     1.014398    10.06346
      Tertiary/College  |   2.053991   1.253833     1.18   0.238     .6208597    6.795222
                        |
             workstatus |
                  Cash  |   .4723642   .1998445    -1.77   0.076     .2061373    1.082424
 Cash/In-kind/Not paid  |   2.040675   1.466502     0.99   0.321     .4989646    8.345991
                        |
                members |
                   4-6  |   .9005493   .6103975    -0.15   0.877     .2385384    3.399827
                    7+  |    .460314    .199557    -1.79   0.074     .1968059    1.076639
                        |
               wealthq3 |
                Middle  |   1.554712   .7776037     0.88   0.378     .5833288    4.143681
               Highest  |   .7032422   .3194608    -0.77   0.438     .2886894    1.713085
                        |
             UrbanRural |
                 Urban  |          1  (omitted)
                        |
                   city |
              kinshasa  |          1  (omitted)
                  _cons |   4.516246    4.16065     1.64   0.102     .7423302    27.47629
-----------------------------------------------------------------------------------------
Note: _cons estimates baseline odds.
C:\Users\carol\Dropbox (Gates Institute)\PMA\PMA Core\COVID Research\Paper 3\Stata_covid\Results\Regressions/Regression_Coun
> try_PlOS_Cluster.xls
dir : seeout
Country: 404

Iteration 0:   log pseudolikelihood = -769.52015  
Iteration 1:   log pseudolikelihood = -728.71927  
Iteration 2:   log pseudolikelihood = -723.98995  
Iteration 3:   log pseudolikelihood = -723.98479  
Iteration 4:   log pseudolikelihood = -723.98479  

Logistic regression                             Number of obs     =      2,964
                                                Wald chi2(25)     =      79.40
                                                Prob > chi2       =     0.0000
Log pseudolikelihood = -723.98479               Pseudo R2         =     0.0592

                                          (Std. Err. adjusted for 305 clusters in EA_num)
-----------------------------------------------------------------------------------------
                        |               Robust
                 health | Odds Ratio   Std. Err.      z    P>|z|     [95% Conf. Interval]
------------------------+----------------------------------------------------------------
                  union |
          Not in union  |   1.133545   .2495096     0.57   0.569     .7363372     1.74502
                        |
                 parity |
                     1  |   .6963583   .2244356    -1.12   0.262     .3702468    1.309707
                   2-3  |   .7239015   .2050724    -1.14   0.254     .4154746    1.261288
                    4+  |   .6301264   .2088783    -1.39   0.164     .3290531    1.206673
                        |
              age_group |
                 25-34  |   .9022632   .2183451    -0.43   0.671     .5614937    1.449845
                 35-49  |   1.066724   .2976751     0.23   0.817     .6173334    1.843251
                        |
              education |
Post-Primary/Secondary  |   1.366306   .3012143     1.42   0.157     .8869377    2.104762
      Tertiary/College  |   1.159122    .288298     0.59   0.553     .7118973      1.8873
                        |
             workstatus |
                  Cash  |   1.215983   .2030064     1.17   0.241     .8766386    1.686685
 Cash/In-kind/Not paid  |   1.376968   .3682138     1.20   0.232     .8152767    2.325643
                        |
                members |
                   4-6  |   .9460294   .2324362    -0.23   0.821     .5844769    1.531235
                    7+  |   .8228411   .2195415    -0.73   0.465     .4877616    1.388111
                        |
               wealthq3 |
                Middle  |   .3946603   .0862322    -4.26   0.000     .2571806    .6056319
               Highest  |   .5081945   .1261961    -2.73   0.006     .3123614    .8268038
                        |
             UrbanRural |
                 Rural  |    1.43161   .2765514     1.86   0.063     .9803781    2.090526
                        |
                   city |
              KAKAMEGA  |   .9834154   .4969581    -0.03   0.974     .3652512    2.647783
               KERICHO  |   1.824616   .9830338     1.12   0.264     .6347113    5.245254
                KIAMBU  |   .4779331   .2290388    -1.54   0.123     .1868305    1.222606
                KILIFI  |   1.184773   .6353369     0.32   0.752     .4141681    3.389173
                 KITUI  |   .5087803    .266463    -1.29   0.197     .1822767    1.420134
               NAIROBI  |   .5638285   .2547419    -1.27   0.205     .2325776    1.366867
                 NANDI  |   1.195226   .5747919     0.37   0.711     .4656953    3.067598
               NYAMIRA  |   .6756867   .3262515    -0.81   0.417     .2622693    1.740777
                 SIAYA  |   .6374618   .2974825    -0.96   0.335     .2554032    1.591043
            WEST_POKOT  |   1.513834   .9812926     0.64   0.522     .4249276    5.393136
                        |
                  _cons |   22.79439   11.56609     6.16   0.000     8.431798    61.62201
-----------------------------------------------------------------------------------------
Note: _cons estimates baseline odds.
C:\Users\carol\Dropbox (Gates Institute)\PMA\PMA Core\COVID Research\Paper 3\Stata_covid\Results\Regressions/Regression_Coun
> try_PlOS_Cluster.xls
dir : seeout
Country: 5661

note: 1.UrbanRural omitted because of collinearity
note: 22.city omitted because of collinearity
Iteration 0:   log pseudolikelihood = -69.262191  
Iteration 1:   log pseudolikelihood = -62.403221  
Iteration 2:   log pseudolikelihood = -61.129323  
Iteration 3:   log pseudolikelihood = -61.119603  
Iteration 4:   log pseudolikelihood =   -61.1196  

Logistic regression                             Number of obs     =        199
                                                Wald chi2(14)     =      23.30
                                                Prob > chi2       =     0.0556
Log pseudolikelihood =   -61.1196               Pseudo R2         =     0.1176

                                           (Std. Err. adjusted for 94 clusters in EA_num)
-----------------------------------------------------------------------------------------
                        |               Robust
                 health | Odds Ratio   Std. Err.      z    P>|z|     [95% Conf. Interval]
------------------------+----------------------------------------------------------------
                  union |
          Not in union  |   .4449403   .3277008    -1.10   0.272     .1050479    1.884586
                        |
                 parity |
                     1  |   .8760969    .921703    -0.13   0.900     .1114398    6.887535
                   2-3  |   .5371482   .5264107    -0.63   0.526     .0786879    3.666741
                    4+  |   1.633906   1.698337     0.47   0.637     .2130391    12.53126
                        |
              age_group |
                 25-34  |    1.31661   1.923972     0.19   0.851     .0750915    23.08469
                 35-49  |   .7165595   1.089937    -0.22   0.827     .0363509    14.12503
                        |
              education |
Post-Primary/Secondary  |   5.023198   4.327627     1.87   0.061     .9282098    27.18407
      Tertiary/College  |   1.755395   1.380139     0.72   0.474     .3759561    8.196203
                        |
             workstatus |
                  Cash  |   .7175994   .4279712    -0.56   0.578     .2229623    2.309578
 Cash/In-kind/Not paid  |   .8835883   .9356716    -0.12   0.907     .1108854     7.04086
                        |
                members |
                   4-6  |   .6915691   .6999643    -0.36   0.716     .0951264    5.027709
                    7+  |   .2852629   .3422268    -1.05   0.296     .0271686    2.995178
                        |
               wealthq3 |
                Middle  |   5.187262   4.031641     2.12   0.034     1.130753    23.79625
               Highest  |   2.930147   1.888967     1.67   0.095     .8282255    10.36645
                        |
             UrbanRural |
                 Urban  |          1  (omitted)
                        |
                   city |
                 lagos  |          1  (omitted)
                  _cons |   3.823454   7.634391     0.67   0.502     .0763554    191.4574
-----------------------------------------------------------------------------------------
Note: _cons estimates baseline odds.
C:\Users\carol\Dropbox (Gates Institute)\PMA\PMA Core\COVID Research\Paper 3\Stata_covid\Results\Regressions/Regression_Coun
> try_PlOS_Cluster.xls
dir : seeout
Country: 854

Iteration 0:   log pseudolikelihood = -298.77898  
Iteration 1:   log pseudolikelihood = -274.31853  
Iteration 2:   log pseudolikelihood = -266.43855  
Iteration 3:   log pseudolikelihood = -266.36474  
Iteration 4:   log pseudolikelihood = -266.36434  
Iteration 5:   log pseudolikelihood = -266.36434  

Logistic regression                             Number of obs     =      1,479
                                                Wald chi2(27)     =      74.04
                                                Prob > chi2       =     0.0000
Log pseudolikelihood = -266.36434               Pseudo R2         =     0.1085

                                          (Std. Err. adjusted for 163 clusters in EA_num)
-----------------------------------------------------------------------------------------
                        |               Robust
                 health | Odds Ratio   Std. Err.      z    P>|z|     [95% Conf. Interval]
------------------------+----------------------------------------------------------------
                  union |
          Not in union  |   1.216407   .8392123     0.28   0.776     .3146489    4.702534
                        |
                 parity |
                     1  |   3.204243   2.303928     1.62   0.105     .7828727    13.11474
                   2-3  |   1.794975   1.539148     0.68   0.495     .3343285    9.637036
                    4+  |    3.32124   3.413075     1.17   0.243     .4431616    24.89077
                        |
              age_group |
                 25-34  |   1.406702   .8546984     0.56   0.574     .4275832    4.627899
                 35-49  |   .6524407   .4813276    -0.58   0.563     .1536671    2.770137
                        |
              education |
Post-Primary/Secondary  |   1.371196   .8846081     0.49   0.625     .3872209    4.855572
      Tertiary/College  |   1.772718   1.279154     0.79   0.428     .4309545    7.292019
                        |
             workstatus |
                  Cash  |   .7940321   .2536828    -0.72   0.470     .4245124    1.485203
 Cash/In-kind/Not paid  |    .625964    .428171    -0.68   0.493     .1637992    2.392142
                        |
                members |
                   4-6  |   .9369339   .5069712    -0.12   0.904     .3244346    2.705769
                    7+  |   .3364319   .1738981    -2.11   0.035     .1221574    .9265618
                        |
               wealthq3 |
                Middle  |   1.260328   .5889125     0.50   0.620     .5043633    3.149371
               Highest  |   2.156638   1.192637     1.39   0.165     .7295521    6.375264
                        |
             UrbanRural |
                 Rural  |   1.642983   .6236414     1.31   0.191     .7807918    3.457252
                        |
                   city |
              cascades  |   1.452787   1.196596     0.45   0.650     .2891383     7.29959
                centre  |   1.433114   .9483735     0.54   0.587     .3917349    5.242874
            centre_est  |   4.136107   3.287824     1.79   0.074     .8708933    19.64349
           centre_nord  |   1.397943   1.267207     0.37   0.712     .2365334    8.262028
          centre_ouest  |    7.44229   7.638968     1.96   0.051     .9954288    55.64203
            centre_sud  |    3.57604   2.451186     1.86   0.063     .9331441    13.70427
                   est  |   .4299514   .4466818    -0.81   0.417     .0561172    3.294148
         hauts_bassins  |   .7663364   .5038568    -0.40   0.686     .2112345    2.780187
                  nord  |   3.246606   2.668729     1.43   0.152     .6482415    16.26006
       plateau_central  |   .7238754   .6411854    -0.36   0.715     .1275549    4.108002
                 sahel  |   .8127904   .7258465    -0.23   0.816     .1411984    4.678724
             sud_ouest  |   7.055301   11.28864     1.22   0.222     .3066009     162.352
                        |
                  _cons |   5.552266   5.865124     1.62   0.105     .7003344    44.01849
-----------------------------------------------------------------------------------------
Note: _cons estimates baseline odds.
C:\Users\carol\Dropbox (Gates Institute)\PMA\PMA Core\COVID Research\Paper 3\Stata_covid\Results\Regressions/Regression_Coun
> try_PlOS_Cluster.xls
dir : seeout

. foreach c in 180 404 5661 854 {;
  2.         *2. Regression1: Individual factors + Food + Y;
.         display in red "Country: `c'";
  3.         logit health $individual i.co_q504 i.co_q501 i.city [pw = $weight] if iso3 == `c', vce(cluster EA_num) or;
  4.         outreg2 using "$RegDir/Regression_Country_PlOS_Cluster.xls", ctitle("RRR `o' ind `c'") dec(3) label append brac
> ket excel eform;
  5.  sleep 1000;
  6. };
Country: 180

note: 1.UrbanRural omitted because of collinearity
note: 21.city omitted because of collinearity
Iteration 0:   log pseudolikelihood =  -200.9242  
Iteration 1:   log pseudolikelihood = -171.76598  
Iteration 2:   log pseudolikelihood = -169.79104  
Iteration 3:   log pseudolikelihood = -169.78454  
Iteration 4:   log pseudolikelihood = -169.78454  

Logistic regression                             Number of obs     =        394
                                                Wald chi2(17)     =      92.99
                                                Prob > chi2       =     0.0000
Log pseudolikelihood = -169.78454               Pseudo R2         =     0.1550

                                           (Std. Err. adjusted for 58 clusters in EA_num)
-----------------------------------------------------------------------------------------
                        |               Robust
                 health | Odds Ratio   Std. Err.      z    P>|z|     [95% Conf. Interval]
------------------------+----------------------------------------------------------------
                  union |
          Not in union  |   .8030253   .3970849    -0.44   0.657     .3046645    2.116589
                        |
                 parity |
                     1  |   .7142833   .3603501    -0.67   0.505     .2657334    1.919971
                   2-3  |   .5398156    .309434    -1.08   0.282     .1755166    1.660247
                    4+  |   .2239723   .1497845    -2.24   0.025     .0603868    .8307052
                        |
              age_group |
                 25-34  |   1.306139   .5070896     0.69   0.492     .6102713    2.795478
                 35-49  |   2.619041   1.562412     1.61   0.107     .8134871    8.432067
                        |
              education |
Post-Primary/Secondary  |   2.507457   1.421835     1.62   0.105     .8252123    7.619056
      Tertiary/College  |   1.243893   .8115198     0.33   0.738     .3463029    4.467964
                        |
             workstatus |
                  Cash  |   .4569417   .1932282    -1.85   0.064     .1994853    1.046672
 Cash/In-kind/Not paid  |    1.55284    1.16501     0.59   0.557     .3568759    6.756722
                        |
                members |
                   4-6  |   .7607957   .5172481    -0.40   0.688     .2007035    2.883906
                    7+  |   .4336211   .2020227    -1.79   0.073     .1739956    1.080644
                        |
               wealthq3 |
                Middle  |   1.205254   .6387901     0.35   0.725     .4265182    3.405801
               Highest  |   .6413044   .3056662    -0.93   0.351     .2519732    1.632203
                        |
             UrbanRural |
                 Urban  |          1  (omitted)
                        |
                co_q504 |
                   Yes  |    .372017   .1076048    -3.42   0.001     .2110353    .6557984
                        |
                co_q501 |
              Complete  |    .635876   .3980149    -0.72   0.469     .1864569    2.168535
               Partial  |   1.521692   1.010119     0.63   0.527     .4142748    5.589401
                        |
                   city |
              kinshasa  |          1  (omitted)
                  _cons |   12.70024   13.70819     2.35   0.019     1.531279    105.3341
-----------------------------------------------------------------------------------------
Note: _cons estimates baseline odds.
C:\Users\carol\Dropbox (Gates Institute)\PMA\PMA Core\COVID Research\Paper 3\Stata_covid\Results\Regressions/Regression_Coun
> try_PlOS_Cluster.xls
dir : seeout
Country: 404

Iteration 0:   log pseudolikelihood = -769.41059  
Iteration 1:   log pseudolikelihood = -721.32028  
Iteration 2:   log pseudolikelihood = -714.97634  
Iteration 3:   log pseudolikelihood = -714.96761  
Iteration 4:   log pseudolikelihood = -714.96761  

Logistic regression                             Number of obs     =      2,963
                                                Wald chi2(28)     =     107.40
                                                Prob > chi2       =     0.0000
Log pseudolikelihood = -714.96761               Pseudo R2         =     0.0708

                                          (Std. Err. adjusted for 305 clusters in EA_num)
-----------------------------------------------------------------------------------------
                        |               Robust
                 health | Odds Ratio   Std. Err.      z    P>|z|     [95% Conf. Interval]
------------------------+----------------------------------------------------------------
                  union |
          Not in union  |   1.144416    .260243     0.59   0.553     .7328557    1.787101
                        |
                 parity |
                     1  |   .7165857   .2289679    -1.04   0.297     .3830778    1.340446
                   2-3  |   .7801678   .2166853    -0.89   0.371     .4526616    1.344628
                    4+  |   .6775678   .2247505    -1.17   0.241     .3536777    1.298069
                        |
              age_group |
                 25-34  |   .8578466   .2042904    -0.64   0.520     .5379003    1.368099
                 35-49  |   1.009782   .2829845     0.03   0.972     .5830212    1.748924
                        |
              education |
Post-Primary/Secondary  |   1.318319   .2939911     1.24   0.215     .8515278    2.040997
      Tertiary/College  |   1.078887   .2758206     0.30   0.766     .6536778    1.780689
                        |
             workstatus |
                  Cash  |   1.216541   .2071343     1.15   0.250     .8713588    1.698465
 Cash/In-kind/Not paid  |   1.355772   .3620812     1.14   0.254     .8032655    2.288305
                        |
                members |
                   4-6  |   .9426901   .2352473    -0.24   0.813     .5780328    1.537395
                    7+  |   .8216904    .224746    -0.72   0.473      .480718    1.404514
                        |
               wealthq3 |
                Middle  |   .3989834   .0876988    -4.18   0.000     .2593318     .613838
               Highest  |   .4810065    .120015    -2.93   0.003     .2949642     .784391
                        |
             UrbanRural |
                 Rural  |   1.409188   .2766384     1.75   0.081     .9591111    2.070469
                        |
                co_q504 |
                   Yes  |   .5131763   .0941613    -3.64   0.000     .3581641    .7352774
                        |
                co_q501 |
              Complete  |   1.056162   .5045526     0.11   0.909     .4140872    2.693822
               Partial  |   .9075595   .3635725    -0.24   0.809     .4138852    1.990079
                        |
                   city |
              KAKAMEGA  |   .9322248   .4714495    -0.14   0.890     .3459766    2.511855
               KERICHO  |   1.575798   .8774744     0.82   0.414     .5290704    4.693398
                KIAMBU  |   .4279414   .2047366    -1.77   0.076     .1675524    1.092994
                KILIFI  |   1.211694   .6343081     0.37   0.714     .4343087     3.38055
                 KITUI  |   .4310062   .2249362    -1.61   0.107      .154972    1.198709
               NAIROBI  |   .5871595   .2722616    -1.15   0.251     .2366247    1.456975
                 NANDI  |   1.057631   .5425695     0.11   0.913     .3869582    2.890709
               NYAMIRA  |   .6516169   .3134552    -0.89   0.373     .2538215    1.672847
                 SIAYA  |     .65354   .2931262    -0.95   0.343     .2713256    1.574177
            WEST_POKOT  |   1.559164   1.025202     0.68   0.499     .4297331    5.656986
                        |
                  _cons |   32.67858   24.56927     4.64   0.000     7.486698    142.6383
-----------------------------------------------------------------------------------------
Note: _cons estimates baseline odds.
C:\Users\carol\Dropbox (Gates Institute)\PMA\PMA Core\COVID Research\Paper 3\Stata_covid\Results\Regressions/Regression_Coun
> try_PlOS_Cluster.xls
dir : seeout
Country: 5661

note: 1.UrbanRural omitted because of collinearity
note: 22.city omitted because of collinearity
Iteration 0:   log pseudolikelihood = -68.872091  
Iteration 1:   log pseudolikelihood = -59.237734  
Iteration 2:   log pseudolikelihood = -57.182981  
Iteration 3:   log pseudolikelihood =  -57.15383  
Iteration 4:   log pseudolikelihood = -57.153797  
Iteration 5:   log pseudolikelihood = -57.153797  

Logistic regression                             Number of obs     =        196
                                                Wald chi2(17)     =      27.34
                                                Prob > chi2       =     0.0533
Log pseudolikelihood = -57.153797               Pseudo R2         =     0.1701

                                           (Std. Err. adjusted for 94 clusters in EA_num)
-----------------------------------------------------------------------------------------
                        |               Robust
                 health | Odds Ratio   Std. Err.      z    P>|z|     [95% Conf. Interval]
------------------------+----------------------------------------------------------------
                  union |
          Not in union  |   .6701612   .5915143    -0.45   0.650     .1188148    3.779966
                        |
                 parity |
                     1  |   1.026774    1.33453     0.02   0.984     .0803788     13.1162
                   2-3  |   .9047504   1.197925    -0.08   0.940     .0675312    12.12141
                    4+  |   2.684236   3.408445     0.78   0.437     .2228251    32.33533
                        |
              age_group |
                 25-34  |   1.942883   3.263463     0.40   0.693     .0722242    52.26499
                 35-49  |   1.027616   1.757557     0.02   0.987     .0359748    29.35368
                        |
              education |
Post-Primary/Secondary  |   5.442626   4.445276     2.07   0.038     1.097964     26.9792
      Tertiary/College  |   2.453315   2.029384     1.08   0.278     .4848847    12.41275
                        |
             workstatus |
                  Cash  |   .4899893   .2940846    -1.19   0.235      .151115    1.588787
 Cash/In-kind/Not paid  |   .6294973   .7126619    -0.41   0.683     .0684444    5.789619
                        |
                members |
                   4-6  |   .4979932   .6058385    -0.57   0.567     .0458866    5.404568
                    7+  |   .2810563   .3930727    -0.91   0.364     .0181276    4.357583
                        |
               wealthq3 |
                Middle  |   4.311642   3.677662     1.71   0.087     .8102166     22.9448
               Highest  |   2.231201    1.37995     1.30   0.194     .6638789    7.498743
                        |
             UrbanRural |
                 Urban  |          1  (omitted)
                        |
                co_q504 |
                   Yes  |   1.552585   1.150491     0.59   0.553     .3633297    6.634526
                        |
                co_q501 |
              Complete  |   .3077424   .4030787    -0.90   0.368     .0236205    4.009451
               Partial  |   1.404516   1.816328     0.26   0.793     .1113648    17.71354
                        |
                   city |
                 lagos  |          1  (omitted)
                  _cons |   4.264546   10.54862     0.59   0.558     .0334482    543.7174
-----------------------------------------------------------------------------------------
Note: _cons estimates baseline odds.
C:\Users\carol\Dropbox (Gates Institute)\PMA\PMA Core\COVID Research\Paper 3\Stata_covid\Results\Regressions/Regression_Coun
> try_PlOS_Cluster.xls
dir : seeout
Country: 854

Iteration 0:   log pseudolikelihood = -296.24172  
Iteration 1:   log pseudolikelihood = -270.04448  
Iteration 2:   log pseudolikelihood = -261.13245  
Iteration 3:   log pseudolikelihood =    -261.02  
Iteration 4:   log pseudolikelihood = -261.01947  
Iteration 5:   log pseudolikelihood = -261.01947  

Logistic regression                             Number of obs     =      1,474
                                                Wald chi2(30)     =      68.16
                                                Prob > chi2       =     0.0001
Log pseudolikelihood = -261.01947               Pseudo R2         =     0.1189

                                          (Std. Err. adjusted for 163 clusters in EA_num)
-----------------------------------------------------------------------------------------
                        |               Robust
                 health | Odds Ratio   Std. Err.      z    P>|z|     [95% Conf. Interval]
------------------------+----------------------------------------------------------------
                  union |
          Not in union  |   1.373765   .9324321     0.47   0.640     .3632168    5.195876
                        |
                 parity |
                     1  |   3.674394   2.849605     1.68   0.093     .8036239    16.80036
                   2-3  |    1.70068   1.461282     0.62   0.537      .315676    9.162284
                    4+  |   3.313968   3.555537     1.12   0.264     .4046683    27.13923
                        |
              age_group |
                 25-34  |    1.53504    .983042     0.67   0.503     .4375312    5.385555
                 35-49  |   .7003588   .5150126    -0.48   0.628     .1657238    2.959758
                        |
              education |
Post-Primary/Secondary  |   1.366014   .8754769     0.49   0.627     .3889744    4.797217
      Tertiary/College  |   1.562338   1.170548     0.60   0.551     .3597744    6.784526
                        |
             workstatus |
                  Cash  |    .791262   .2584901    -0.72   0.474     .4171086    1.501037
 Cash/In-kind/Not paid  |   .6183094   .3907388    -0.76   0.447     .1791808    2.133635
                        |
                members |
                   4-6  |   .9521801   .5494197    -0.08   0.932      .307302    2.950346
                    7+  |   .3363326   .1864309    -1.97   0.049     .1134863    .9967684
                        |
               wealthq3 |
                Middle  |   1.330821   .6468558     0.59   0.557     .5133184    3.450267
               Highest  |   2.211097    1.28342     1.37   0.172     .7088137    6.897367
                        |
             UrbanRural |
                 Rural  |   1.660531   .6541259     1.29   0.198     .7672496    3.593827
                        |
                co_q504 |
                   Yes  |   1.430217   .5546525     0.92   0.356     .6688019    3.058486
                        |
                co_q501 |
              Complete  |   .4003627   .2273641    -1.61   0.107     .1315407     1.21856
               Partial  |   .5078548   .2062789    -1.67   0.095     .2290874    1.125844
                        |
                   city |
              cascades  |   1.488888   1.224874     0.48   0.629     .2968914    7.466656
                centre  |   1.614792    1.06948     0.72   0.469     .4409243    5.913836
            centre_est  |   4.421008   3.569019     1.84   0.066     .9085687    21.51219
           centre_nord  |   1.527846   1.456083     0.44   0.657     .2359713    9.892364
          centre_ouest  |   8.769151   9.363872     2.03   0.042     1.081503    71.10289
            centre_sud  |   3.712981   2.668396     1.83   0.068     .9078052    15.18633
                   est  |    .482375    .509401    -0.69   0.490     .0608826    3.821876
         hauts_bassins  |   .8483298   .5685205    -0.25   0.806     .2280971    3.155075
                  nord  |   3.457276   2.816374     1.52   0.128     .7003681    17.06639
       plateau_central  |   .7605213   .6796079    -0.31   0.759     .1319687    4.382802
                 sahel  |   .8677345   .8271433    -0.15   0.882     .1339686    5.620443
             sud_ouest  |   5.509126   8.723533     1.08   0.281     .2473039    122.7254
                        |
                  _cons |   8.459983   8.953075     2.02   0.044     1.063055     67.3261
-----------------------------------------------------------------------------------------
Note: _cons estimates baseline odds.
C:\Users\carol\Dropbox (Gates Institute)\PMA\PMA Core\COVID Research\Paper 3\Stata_covid\Results\Regressions/Regression_Coun
> try_PlOS_Cluster.xls
dir : seeout

. *********************************************
>         Pooled Regressions
> *********************************************;
. * Multinomial Logistic Regression;
. * HH Income Loss;
. foreach o in "$main1" {;
  2.         *1. Regression1: Individual factors;
.         display in red "Country: `c'";
  3.         mlogit `o' $individual i.city [pw = $weight], vce(cluster EA_num) base(0) rrr;
  4.         outreg2 using "$RegDir/Regression_Country_PlOS_Cluster_Pooled.xls", ctitle("RRR `o'") dec(3) label append brack
> et excel eform;
  5.  sleep 1000;
  6. };
Country: 

Iteration 0:   log pseudolikelihood = -10927.033  
Iteration 1:   log pseudolikelihood = -9771.2096  
Iteration 2:   log pseudolikelihood = -9669.3047  
Iteration 3:   log pseudolikelihood = -9635.1024  
Iteration 4:   log pseudolikelihood = -9631.4474  
Iteration 5:   log pseudolikelihood = -9631.4095  
Iteration 6:   log pseudolikelihood = -9631.4095  

Multinomial logistic regression                 Number of obs     =     11,722
                                                Wald chi2(80)     =    2179.60
                                                Prob > chi2       =     0.0000
Log pseudolikelihood = -9631.4095               Pseudo R2         =     0.1186

                                          (Std. Err. adjusted for 668 clusters in EA_num)
-----------------------------------------------------------------------------------------
                        |               Robust
                co_q501 |        RRR   Std. Err.      z    P>|z|     [95% Conf. Interval]
------------------------+----------------------------------------------------------------
None                    |  (base outcome)
------------------------+----------------------------------------------------------------
Complete                |
                  union |
          Not in union  |   1.091405   .2171415     0.44   0.660     .7389828    1.611898
                        |
                 parity |
                     1  |   1.966404   .3917373     3.39   0.001     1.330763    2.905661
                   2-3  |   2.099011   .4084897     3.81   0.000     1.433382    3.073743
                    4+  |   3.138693   .7318431     4.91   0.000     1.987356    4.957034
                        |
              age_group |
                 25-34  |   1.663347   .2450201     3.45   0.001     1.246224    2.220084
                 35-49  |   1.539892   .3001897     2.21   0.027     1.050886    2.256448
                        |
              education |
Post-Primary/Secondary  |   .9895619    .153823    -0.07   0.946     .7296717    1.342018
      Tertiary/College  |   .9398113   .1680517    -0.35   0.728     .6619629    1.334282
                        |
             workstatus |
                  Cash  |   1.075953     .13583     0.58   0.562     .8401104    1.378004
 Cash/In-kind/Not paid  |    1.25299   .2828097     1.00   0.318     .8050536    1.950161
                        |
                members |
                   4-6  |   .6435665   .1156244    -2.45   0.014     .4525483    .9152125
                    7+  |   .6704813   .1314966    -2.04   0.042     .4565063    .9847512
                        |
               wealthq3 |
                Middle  |   1.151193   .1619488     1.00   0.317     .8737799    1.516682
               Highest  |   .7576105   .1187235    -1.77   0.077     .5572576    1.029997
                        |
             UrbanRural |
                 Rural  |   .5650463   .1178024    -2.74   0.006     .3755115    .8502464
                        |
                   city |
              KAKAMEGA  |   1.453214   .7833398     0.69   0.488     .5052404    4.179851
               KERICHO  |   .1419752    .083904    -3.30   0.001     .0445833     .452119
                KIAMBU  |   .8013633   .4005297    -0.44   0.658     .3008777    2.134366
                KILIFI  |   2.260813   1.455528     1.27   0.205     .6401108    7.984989
                 KITUI  |    1.53832   .8234253     0.80   0.421     .5387899     4.39212
               NAIROBI  |   .9490429    .485295    -0.10   0.919     .3483551     2.58553
                 NANDI  |   .1368132   .0688897    -3.95   0.000     .0509943    .3670579
               NYAMIRA  |   .9615339   .5506665    -0.07   0.945     .3129572    2.954229
                 SIAYA  |   2.400874   1.516701     1.39   0.166     .6960509    8.281289
            WEST_POKOT  |   .2252629   .1385989    -2.42   0.015     .0674475    .7523389
     boucle_du_mouhoun  |   .0072255   .0051031    -6.98   0.000     .0018101    .0288426
              cascades  |   .1223715   .0617527    -4.16   0.000      .045513    .3290219
                centre  |   .0912401   .0498152    -4.39   0.000      .031293    .2660262
            centre_est  |    .107156   .0594312    -4.03   0.000     .0361343    .3177699
           centre_nord  |   .1186757   .0605197    -4.18   0.000     .0436802    .3224327
          centre_ouest  |   .3093426    .284562    -1.28   0.202      .050983    1.876955
            centre_sud  |   .0877172   .0513759    -4.16   0.000     .0278315    .2764603
                   est  |   .0899647   .0885583    -2.45   0.014      .013067    .6193938
         hauts_bassins  |   .0926504   .0434822    -5.07   0.000     .0369288    .2324496
              kinshasa  |   .9319573   .4483901    -0.15   0.884     .3629608    2.392943
                 lagos  |   .5207259   .2515008    -1.35   0.177     .2020668     1.34191
                  nord  |   .0530433   .0465633    -3.35   0.001     .0094933    .2963771
       plateau_central  |   .3897837   .2499821    -1.47   0.142     .1108965    1.370028
                 sahel  |   .0045867   .0040011    -6.17   0.000     .0008298    .0253533
             sud_ouest  |   .0006617   .0009531    -5.08   0.000     .0000393    .0111349
                        |
                  _cons |   5.589726   3.071452     3.13   0.002     1.904017    16.41006
------------------------+----------------------------------------------------------------
Partial                 |
                  union |
          Not in union  |   .9875026   .2028041    -0.06   0.951     .6602773    1.476897
                        |
                 parity |
                     1  |   1.248587   .2607646     1.06   0.288     .8291767     1.88014
                   2-3  |   1.545403   .2790139     2.41   0.016     1.084831    2.201514
                    4+  |   1.954896   .4153406     3.16   0.002     1.289068    2.964636
                        |
              age_group |
                 25-34  |   1.167798    .166856     1.09   0.278     .8825661    1.545212
                 35-49  |   1.190316   .2339253     0.89   0.375     .8098061    1.749619
                        |
              education |
Post-Primary/Secondary  |   1.030175   .1535863     0.20   0.842     .7691434    1.379795
      Tertiary/College  |    1.51109    .249455     2.50   0.012     1.093381    2.088378
                        |
             workstatus |
                  Cash  |   1.156226   .1412025     1.19   0.235     .9101038    1.468908
 Cash/In-kind/Not paid  |   1.111902   .2158103     0.55   0.585     .7600737    1.626586
                        |
                members |
                   4-6  |   .7542992   .1133308    -1.88   0.061      .561893     1.01259
                    7+  |   .9141857   .1496108    -0.55   0.584     .6633325    1.259904
                        |
               wealthq3 |
                Middle  |    1.12745   .1598933     0.85   0.398     .8538489    1.488721
               Highest  |   .9420412   .1406444    -0.40   0.689     .7030523     1.26227
                        |
             UrbanRural |
                 Rural  |   .5376114   .0877736    -3.80   0.000     .3903878    .7403561
                        |
                   city |
              KAKAMEGA  |   2.091946   1.058584     1.46   0.145      .775923    5.640044
               KERICHO  |   .4252042   .2082692    -1.75   0.081     .1628061    1.110515
                KIAMBU  |   1.003157    .472807     0.01   0.995     .3982736    2.526716
                KILIFI  |   1.797046   .9320578     1.13   0.258     .6502405     4.96643
                 KITUI  |   2.643235   1.514224     1.70   0.090     .8600222    8.123848
               NAIROBI  |    1.29497   .5908516     0.57   0.571     .5295231    3.166902
                 NANDI  |   .4976885   .2127717    -1.63   0.103      .215304    1.150438
               NYAMIRA  |   .9277217   .4856578    -0.14   0.886     .3325201    2.588318
                 SIAYA  |   1.676498   .8069389     1.07   0.283     .6526781    4.306326
            WEST_POKOT  |   .2953325   .1423119    -2.53   0.011     .1148531    .7594163
     boucle_du_mouhoun  |   .2160686   .0844764    -3.92   0.000     .1004147    .4649284
              cascades  |   .3524333   .1531493    -2.40   0.016     .1503795    .8259716
                centre  |   .3376972   .1424629    -2.57   0.010     .1477184    .7720054
            centre_est  |   .3259675   .2061454    -1.77   0.076     .0943768    1.125858
           centre_nord  |   .4168103   .1857239    -1.96   0.050     .1740432    .9982055
          centre_ouest  |   .8878733   .4896182    -0.22   0.829     .3012697    2.616655
            centre_sud  |   .2720896   .2008774    -1.76   0.078     .0640162     1.15647
                   est  |   .2673698   .1554565    -2.27   0.023     .0855459    .8356521
         hauts_bassins  |   .2799685   .1122232    -3.18   0.001      .127618    .6141954
              kinshasa  |   .3661843   .1520054    -2.42   0.016     .1623157    .8261118
                 lagos  |   .8529533   .3567651    -0.38   0.704     .3757447    1.936233
                  nord  |   .3972147   .1930258    -1.90   0.057     .1532447    1.029592
       plateau_central  |   1.282472   .6582889     0.48   0.628     .4689522    3.507252
                 sahel  |   .4327492   .2278671    -1.59   0.112     .1541807    1.214625
             sud_ouest  |   .1417043    .058602    -4.72   0.000     .0630039    .3187122
                        |
                  _cons |   6.938818   3.278427     4.10   0.000     2.748609    17.51693
-----------------------------------------------------------------------------------------
Note: _cons estimates baseline relative risk for each outcome.
C:\Users\carol\Dropbox (Gates Institute)\PMA\PMA Core\COVID Research\Paper 3\Stata_covid\Results\Regressions/Regression_Coun
> try_PlOS_Cluster_Pooled.xls
dir : seeout

. * Logistic Regression;
. * Severe food insecurity & HH Income Loss;
. foreach o in "$main3" "$main8" {;
  2.         *1. Regression1: Individual factors;
.         display in red "Country: `c'";
  3.         logit `o' $individual i.city [pw = $weight], vce(cluster EA_num) or;
  4.         outreg2 using "$RegDir/Regression_Country_PlOS_Cluster_Pooled.xls", ctitle("RRR `o'") dec(3) label append brack
> et excel eform;
  5.  sleep 1000;
  6. };
Country: 

Iteration 0:   log pseudolikelihood = -6477.9407  
Iteration 1:   log pseudolikelihood = -5951.1986  
Iteration 2:   log pseudolikelihood = -5927.2124  
Iteration 3:   log pseudolikelihood = -5926.9253  
Iteration 4:   log pseudolikelihood = -5926.9243  
Iteration 5:   log pseudolikelihood = -5926.9243  

Logistic regression                             Number of obs     =     11,722
                                                Wald chi2(40)     =     606.81
                                                Prob > chi2       =     0.0000
Log pseudolikelihood = -5926.9243               Pseudo R2         =     0.0851

                                          (Std. Err. adjusted for 668 clusters in EA_num)
-----------------------------------------------------------------------------------------
                        |               Robust
                co_q504 | Odds Ratio   Std. Err.      z    P>|z|     [95% Conf. Interval]
------------------------+----------------------------------------------------------------
                  union |
          Not in union  |   1.144484   .1018726     1.52   0.129     .9612641    1.362626
                        |
                 parity |
                     1  |   1.574544   .2227676     3.21   0.001     1.193235    2.077702
                   2-3  |   1.635288   .2290744     3.51   0.000     1.242671     2.15195
                    4+  |   1.701026   .2787564     3.24   0.001     1.233729    2.345319
                        |
              age_group |
                 25-34  |   .9221286   .0902888    -0.83   0.408       .76111    1.117212
                 35-49  |   .7459804   .0863295    -2.53   0.011     .5945949    .9359092
                        |
              education |
Post-Primary/Secondary  |   .7574634   .0689904    -3.05   0.002     .6336268    .9055027
      Tertiary/College  |    .453164   .0531414    -6.75   0.000     .3601117    .5702609
                        |
             workstatus |
                  Cash  |   .9842588   .0827777    -0.19   0.850     .8346836    1.160638
 Cash/In-kind/Not paid  |    1.11077    .139491     0.84   0.403     .8684202    1.420753
                        |
                members |
                   4-6  |   1.048641   .1123368     0.44   0.658     .8500428    1.293638
                    7+  |   1.090104   .1275576     0.74   0.461     .8666926    1.371104
                        |
               wealthq3 |
                Middle  |    .885641   .0713511    -1.51   0.132     .7562776    1.037132
               Highest  |   .5702191   .0569012    -5.63   0.000     .4689234    .6933965
                        |
             UrbanRural |
                 Rural  |   .9094795   .1057073    -0.82   0.414     .7242011    1.142159
                        |
                   city |
              KAKAMEGA  |   .6251421    .122813    -2.39   0.017     .4253584    .9187609
               KERICHO  |   .2316113   .0640989    -5.29   0.000     .1346443     .398411
                KIAMBU  |   .4978747   .1072347    -3.24   0.001     .3264256    .7593745
                KILIFI  |   1.164306   .2722343     0.65   0.515      .736278    1.841163
                 KITUI  |   .3016748   .0861415    -4.20   0.000     .1723786    .5279522
               NAIROBI  |   1.320797   .2769184     1.33   0.184     .8757363    1.992045
                 NANDI  |    .331357   .0631756    -5.79   0.000     .2280387    .4814862
               NYAMIRA  |    .948252   .2008532    -0.25   0.802     .6260762    1.436218
                 SIAYA  |   1.077598   .3336797     0.24   0.809     .5873286    1.977118
            WEST_POKOT  |   1.021371    .397847     0.05   0.957      .476016    2.191521
     boucle_du_mouhoun  |   .0601416   .0201357    -8.40   0.000     .0312025    .1159207
              cascades  |   .1295978   .0393332    -6.73   0.000     .0714918    .2349303
                centre  |   .3225413   .0863934    -4.22   0.000     .1908047    .5452323
            centre_est  |   .3410808   .1019211    -3.60   0.000     .1898904    .6126489
           centre_nord  |   .3512824     .10949    -3.36   0.001     .1906989    .6470898
          centre_ouest  |   .3434537   .0893597    -4.11   0.000     .2062542    .5719179
            centre_sud  |   .2642499   .0510315    -6.89   0.000     .1809806    .3858314
                   est  |   .0769252   .0576359    -3.42   0.001     .0177137    .3340629
         hauts_bassins  |   .1173535   .0287017    -8.76   0.000      .072663    .1895303
              kinshasa  |   1.277465   .2295877     1.36   0.173     .8981935    1.816888
                 lagos  |   .4733415   .0892893    -3.96   0.000     .3270448    .6850809
                  nord  |   .1898646   .0730729    -4.32   0.000     .0892984    .4036869
       plateau_central  |   .5392783   .1553923    -2.14   0.032     .3065776    .9486053
                 sahel  |   .0704861   .0809087    -2.31   0.021     .0074308    .6686052
             sud_ouest  |   .4796152   .0669275    -5.27   0.000     .3648485    .6304827
                        |
                  _cons |    .678051   .1513623    -1.74   0.082     .4377714    1.050213
-----------------------------------------------------------------------------------------
Note: _cons estimates baseline odds.
C:\Users\carol\Dropbox (Gates Institute)\PMA\PMA Core\COVID Research\Paper 3\Stata_covid\Results\Regressions/Regression_Coun
> try_PlOS_Cluster_Pooled.xls
dir : seeout
Country: 

Iteration 0:   log pseudolikelihood = -1379.3456  
Iteration 1:   log pseudolikelihood = -1299.6938  
Iteration 2:   log pseudolikelihood = -1278.1996  
Iteration 3:   log pseudolikelihood =  -1278.087  
Iteration 4:   log pseudolikelihood =  -1278.086  
Iteration 5:   log pseudolikelihood =  -1278.086  

Logistic regression                             Number of obs     =      5,037
                                                Wald chi2(40)     =     133.80
                                                Prob > chi2       =     0.0000
Log pseudolikelihood =  -1278.086               Pseudo R2         =     0.0734

                                          (Std. Err. adjusted for 620 clusters in EA_num)
-----------------------------------------------------------------------------------------
                        |               Robust
                 health | Odds Ratio   Std. Err.      z    P>|z|     [95% Conf. Interval]
------------------------+----------------------------------------------------------------
                  union |
          Not in union  |   1.037177   .1865036     0.20   0.839     .7291064    1.475416
                        |
                 parity |
                     1  |   .8591209   .2146258    -0.61   0.543     .5265103     1.40185
                   2-3  |   .7282667   .2029095    -1.14   0.255     .4218216    1.257338
                    4+  |   .7322639   .2626903    -0.87   0.385     .3625016    1.479194
                        |
              age_group |
                 25-34  |   1.007937   .2060946     0.04   0.969     .6751293    1.504805
                 35-49  |    1.00774   .2691319     0.03   0.977     .5970665    1.700883
                        |
              education |
Post-Primary/Secondary  |    1.50388   .2789686     2.20   0.028     1.045481    2.163268
      Tertiary/College  |    1.11533   .2273314     0.54   0.592     .7480107    1.663026
                        |
             workstatus |
                  Cash  |   1.020614   .1389403     0.15   0.881     .7815995    1.332721
 Cash/In-kind/Not paid  |   1.262223   .2980169     0.99   0.324     .7946271    2.004975
                        |
                members |
                   4-6  |   .9434534   .1935717    -0.28   0.777     .6310683    1.410472
                    7+  |   .5901989    .121911    -2.55   0.011     .3937086    .8847526
                        |
               wealthq3 |
                Middle  |    .722739   .1357806    -1.73   0.084     .5001113    1.044471
               Highest  |   .7320667    .155371    -1.47   0.142     .4829419    1.109702
                        |
             UrbanRural |
                 Rural  |   1.454378   .2707191     2.01   0.044     1.009796    2.094694
                        |
                   city |
              KAKAMEGA  |    .991263   .5230224    -0.02   0.987     .3524256    2.788113
               KERICHO  |   1.681431   .9157135     0.95   0.340     .5782447    4.889298
                KIAMBU  |   .4213534   .2138121    -1.70   0.089     .1558517    1.139151
                KILIFI  |   1.291014    .709403     0.46   0.642     .4397461    3.790183
                 KITUI  |   .5181655   .2889186    -1.18   0.238     .1737224    1.545544
               NAIROBI  |   .5070056   .2365425    -1.46   0.145     .2031825    1.265142
                 NANDI  |    1.16005   .5570251     0.31   0.757     .4526397    2.973042
               NYAMIRA  |   .6083647   .3033488    -1.00   0.319     .2289441    1.616585
                 SIAYA  |   .5885632   .2847555    -1.10   0.273     .2280181    1.519207
            WEST_POKOT  |   1.665294   1.087798     0.78   0.435     .4628835     5.99115
     boucle_du_mouhoun  |   .5544897   .5180169    -0.63   0.528     .0888549    3.460233
              cascades  |    1.46306   .9043977     0.62   0.538     .4355997    4.914016
                centre  |   1.555078   .7736277     0.89   0.375     .5865328    4.122987
            centre_est  |   2.226816   1.453485     1.23   0.220     .6195677    8.003497
           centre_nord  |   .8615542   .6304465    -0.20   0.839     .2053108    3.615377
          centre_ouest  |   4.187562   3.481491     1.72   0.085     .8208844    21.36193
            centre_sud  |    2.54676   1.601291     1.49   0.137     .7426597    8.733455
                   est  |   .3920747    .347902    -1.06   0.291     .0688759    2.231879
         hauts_bassins  |   .7151878   .3574097    -0.67   0.502     .2685582    1.904591
              kinshasa  |   .2760461   .1332098    -2.67   0.008     .1072069    .7107886
                 lagos  |   .5473249    .259927    -1.27   0.204     .2157773    1.388304
                  nord  |   1.922231   1.046968     1.20   0.230     .6609792     5.59015
       plateau_central  |   .5606425   .4498265    -0.72   0.471     .1163408    2.701718
                 sahel  |   .8487228   .7108397    -0.20   0.845     .1643804    4.382094
             sud_ouest  |   5.786146   7.795792     1.30   0.193     .4126181    81.13916
                        |
                  _cons |   17.56885   8.884538     5.67   0.000     6.520667    47.33632
-----------------------------------------------------------------------------------------
Note: _cons estimates baseline odds.
C:\Users\carol\Dropbox (Gates Institute)\PMA\PMA Core\COVID Research\Paper 3\Stata_covid\Results\Regressions/Regression_Coun
> try_PlOS_Cluster_Pooled.xls
dir : seeout

.         *2. Regression1: Individual factors + Food + Y;
.         display in red "Country: `c'";
Country: 

.         logit health $individual i.co_q504 i.co_q501 i.city [pw = $weight], vce(cluster EA_num) or;

Iteration 0:   log pseudolikelihood =  -1376.571  
Iteration 1:   log pseudolikelihood = -1283.8676  
Iteration 2:   log pseudolikelihood = -1258.5566  
Iteration 3:   log pseudolikelihood = -1258.4211  
Iteration 4:   log pseudolikelihood = -1258.4199  
Iteration 5:   log pseudolikelihood = -1258.4199  

Logistic regression                             Number of obs     =      5,027
                                                Wald chi2(43)     =     164.30
                                                Prob > chi2       =     0.0000
Log pseudolikelihood = -1258.4199               Pseudo R2         =     0.0858

                                          (Std. Err. adjusted for 620 clusters in EA_num)
-----------------------------------------------------------------------------------------
                        |               Robust
                 health | Odds Ratio   Std. Err.      z    P>|z|     [95% Conf. Interval]
------------------------+----------------------------------------------------------------
                  union |
          Not in union  |   1.054343   .1924042     0.29   0.772     .7373073    1.507702
                        |
                 parity |
                     1  |    .920828   .2294552    -0.33   0.741     .5650321    1.500666
                   2-3  |   .7984573   .2179595    -0.82   0.410     .4676214    1.363355
                    4+  |   .7946416   .2795036    -0.65   0.513     .3988169    1.583321
                        |
              age_group |
                 25-34  |   .9969397   .1984805    -0.02   0.988      .674844    1.472768
                 35-49  |   .9893878   .2567907    -0.04   0.967     .5948966    1.645476
                        |
              education |
Post-Primary/Secondary  |   1.456917   .2717551     2.02   0.044     1.010793    2.099942
      Tertiary/College  |   .9914258    .205557    -0.04   0.967     .6603537    1.488483
                        |
             workstatus |
                  Cash  |   1.022316   .1416114     0.16   0.873     .7792497    1.341201
 Cash/In-kind/Not paid  |   1.230437   .2875167     0.89   0.375     .7783212    1.945181
                        |
                members |
                   4-6  |   .9348845   .1937644    -0.32   0.745     .6227844    1.403389
                    7+  |    .581375   .1212516    -2.60   0.009     .3863045    .8749494
                        |
               wealthq3 |
                Middle  |   .7078324   .1324036    -1.85   0.065     .4905789    1.021297
               Highest  |   .6917338   .1426827    -1.79   0.074     .4617035     1.03637
                        |
             UrbanRural |
                 Rural  |   1.430273   .2694829     1.90   0.058     .9886465    2.069173
                        |
                co_q504 |
                   Yes  |   .5639567   .0782512    -4.13   0.000     .4296731    .7402072
                        |
                co_q501 |
              Complete  |   .6444035   .2004981    -1.41   0.158     .3502008    1.185765
               Partial  |   .7695336   .2065051    -0.98   0.329     .4547857    1.302112
                        |
                   city |
              KAKAMEGA  |   .8982307   .4736606    -0.20   0.839     .3195413    2.524927
               KERICHO  |   1.307903   .7281225     0.48   0.630     .4392415    3.894465
                KIAMBU  |   .3751424   .1881726    -1.95   0.051     .1403559    1.002678
                KILIFI  |   1.310978   .7200021     0.49   0.622      .446794    3.846659
                 KITUI  |   .4229976   .2334958    -1.56   0.119     .1433747    1.247968
               NAIROBI  |   .4974179    .237138    -1.46   0.143     .1953986    1.266256
                 NANDI  |   .9199623   .4591677    -0.17   0.867     .3458772    2.446911
               NYAMIRA  |   .5869843   .2929886    -1.07   0.286     .2206764    1.561338
                 SIAYA  |   .6063624   .2877954    -1.05   0.292     .2391827    1.537215
            WEST_POKOT  |   1.606431   1.065359     0.71   0.475     .4378836    5.893392
     boucle_du_mouhoun  |   .3697714   .3572602    -1.03   0.303     .0556586    2.456601
              cascades  |    1.00817    .646292     0.01   0.990       .28699    3.541608
                centre  |   1.337926   .6896364     0.56   0.572     .4871683    3.674392
            centre_est  |   1.841174    1.23818     0.91   0.364      .492795    6.878969
           centre_nord  |   .7016436   .5349842    -0.46   0.642      .157434    3.127049
          centre_ouest  |   3.267443   2.720157     1.42   0.155     .6391167    16.70459
            centre_sud  |   1.918834   1.322727     0.95   0.344     .4969028     7.40975
                   est  |   .2791026   .2351436    -1.51   0.130     .0535337    1.455125
         hauts_bassins  |   .5384951   .2827204    -1.18   0.238     .1924351    1.506882
              kinshasa  |   .2815242   .1340101    -2.66   0.008     .1107465    .7156516
                 lagos  |   .4639712   .2214358    -1.61   0.108     .1820727    1.182326
                  nord  |   1.359516    .774323     0.54   0.590     .4452209    4.151383
       plateau_central  |    .478917   .3866572    -0.91   0.362     .0984093    2.330688
                 sahel  |   .6005681    .488329    -0.63   0.531     .1220226    2.955863
             sud_ouest  |   5.876513   8.263836     1.26   0.208     .3733525    92.49545
                        |
                  _cons |   33.45193   20.27322     5.79   0.000     10.19902    109.7195
-----------------------------------------------------------------------------------------
Note: _cons estimates baseline odds.

.         outreg2 using "$RegDir/Regression_Country_PlOS_Cluster_Pooled.xls", ctitle("RRR `o'") dec(3) label append bracket 
> excel eform;
C:\Users\carol\Dropbox (Gates Institute)\PMA\PMA Core\COVID Research\Paper 3\Stata_covid\Results\Regressions/Regression_Coun
> try_PlOS_Cluster_Pooled.xls
dir : seeout

.  sleep 1000;

. hi;
command hi is unrecognized
r(199);

end of do-file

r(199);

. exit, clear
