# Supplementary material for: The wealth gradient and the effect of COVID-19 restrictions on income loss, food insecurity and health care access in four sub-Saharan African geographies
Source: PLoS One. 2021 Dec 15;16(12):e0260823. doi: 10.1371/journal.pone.0260823 (PMC8673610; doi:10.1371/journal.pone.0260823)
Supplement: S1 Data — (ZIP) [file pone.0260823.s003.zip]

Archive with 2 entries (2 files):
- Pooled_All.dta
- __MACOSX/._Pooled_All.dta
